# Supplementary material for: Gene and protein expression of mTOR and LC3 in hepatocellular carcinoma, colorectal liver metastasis and “normal” liver tissues
Source: PLoS One. 2020 Dec 23;15(12):e0244356. doi: 10.1371/journal.pone.0244356 (PMC7757890; doi:10.1371/journal.pone.0244356)
Supplement: S1 Table — (XLSX) [file pone.0244356.s002.xlsx]

## Sheet: MEAN
OVERALL		RNA TOT	213		mTOR				OVERALL		RNA TOT	213		LC3				OVERALL		TOT	191		mTOR
RNA	N.	MEAN	mean ref	ST. DEV	DIFF	power			RNA	N.	MEAN	mean ref	ST. DEV	DIFF	power			PROTEIN	N.	MEAN	mean ref	ST. DEV	DIFF	power
CTRL	5	62.07	62.07	16	0				CTRL	5	86.1	86.1	23	0				PHCC	36	0.4	0.4	0.5	0
CH	58	53.3	62.07	30	8.77	21.7			CH	58	100.2	86.1	37	-14.1	26			HCC	30	0.39	0.4	0.5	0.01	3
CIRR	12	56.2	62.07	30	5.87	10.2			CIRR	12	87.42	86.1	30	-1.32	3.2			NM	40	0.36	0.4	0.3	0.04	5.3
PHCC	26	39.7	62.07	18	22.37	81.7			PHCC	26	55.2	86.1	25	30.9	78.6			PM	45	0.38	0.4	0.3	0.02	3.7
HCC	26	51.6	62.07	37	10.47	26.8			HCC	26	36.7	86.1	27	49.4	99.3			M	40	0.51	0.4	0.2	-0.11	15.8
NM	36	37.4	62.07	15	24.67	89.8			NM	36	69.7	86.1	31	16.4	32
PM	27	30.6	62.07	18	31.47	98.1			PM	27	68.6	86.1	36	17.5	34.6			HCC	30	0.39	0.39	0.5	0
M	23	25.8	62.07	18	36.27	99.6			M	23	27.9	86.1	15	58.2	99.9			NM	40	0.36	0.39	0.3	0.03	4
																		PM	45	0.38	0.39	0.3	0.01	3
CH	58	53.3	53.3	30	0				CH	58	100.2	100.2	37	0				M	40	0.51	0.39	0.2	-0.12	16.7
CIRR	12	56.2	53.3	30	-2.9	4.9			CIRR	12	87.42	100.2	30	12.78	19.2
PHCC	26	39.7	53.3	18	13.6	48.4			PHCC	26	55.2	100.2	25	45	99.9			NM	40	0.36	0.36	0.3	0
HCC	26	51.6	53.3	37	1.7	4.3			HCC	26	36.7	100.2	27	63.5	100			PM	45	0.38	0.36	0.3	-0.02	4.83
NM	36	37.4	53.3	15	15.9	70.5			NM	36	69.7	100.2	31	30.5	0.973			M	40	0.51	0.36	0.2	-0.15	60.9
PM	27	30.6	53.3	18	22.7	90.1			PM	27	68.6	100.2	36	31.6	0.934
M	23	25.8	53.3	18	27.5	96.1			M	23	27.9	100.2	15	72.3	100			PM	45	0.38	0.38	0.3	0
																		M	40	0.51	0.36	0.2	-0.15	63.3
CIRR	12	56.2	56.2	30	0				CIRR	12	87.42	87.42	30	0
PHCC	26	39.7	56.2	18	16.5	35			PHCC	26	55.2	87.42	25	32.22	86.8
HCC	26	51.6	56.2	37	4.6	6.4			HCC	26	36.7	87.42	27	50.72	99.8
NM	36	37.4	56.2	15	18.8	46.8			NM	36	69.7	87.42	31	17.72	42.5			OVERALL		TOT	191		LC3
PM	27	30.6	56.2	18	25.6	69.1			PM	27	68.6	87.42	36	18.82	44
M	23	25.8	56.2	18	30.4	81.2			M	23	27.9	87.42	15	59.52	100			PROTEIN	N.	MEAN	mean ref	ST. DEV	DIFF	power
PHCC	26	39.7	39.7	18	0				PHCC	26	55.2	55.2	25	0				PHCC	36	0.21	0.21	0.1	0
HCC	26	51.6	39.7	37	-11.9	66.4			HCC	26	36.7	55.2	27	18.5	76.1			HCC	30	0.35	0.21	0.4	-0.14	100
NM	36	37.4	39.7	15	2.3	7.2			NM	36	69.7	55.2	31	-14.5	61.5			NM	40	0.43	0.21	0.3	-0.22	100
PM	27	30.6	39.7	18	9.1	45.2			PM	27	68.6	55.2	36	-13.4	49.6			PM	45	0.49	0.21	0.3	-0.28	100
M	23	25.8	39.7	18	13.9	77			M	23	27.9	55.2	15	27.3	96.8			M	40	0.66	0.21	0.3	-0.45	100
HCC	26	51.6	51.6	37	0				HCC	26	36.7	36.7	27	0				HCC	30	0.35	0.35	0.4	0
NM	36	37.4	51.6	15	14.2	32			NM	36	69.7	36.7	31	-33	99.7			NM	40	0.43	0.35	0.3	-0.08	12.9
PM	27	30.6	51.6	18	21	54.2			PM	27	68.6	36.7	36	-31.9	99			PM	45	0.49	0.35	0.3	-0.14	31.7
M	23	25.8	51.6	18	25.8	68.3			M	23	27.9	36.7	15	8.8	24.4			M	40	0.66	0.35	0.3	-0.31	89.4
NM	36	37.4	37.4	15	0				NM	36	69.7	69.7	31	0				NM	40	0.43	0.43	0.3	0
PM	27	30.6	37.4	18	6.8	39			PM	27	68.6	69.7	36	1.1	3.4			PM	45	0.49	0.43	0.3	-0.06	14.9
M	23	25.8	37.4	18	11.6	82			M	23	27.9	69.7	15	41.8	99.9			M	40	0.66	0.43	0.3	-0.23	92.9
PM	27	30.6	30.6	18	0				PM	27	68.6	68.6	36	0				PM	45	0.49	0.49	0.3	0
M	23	25.8	30.6	18	4.8	15.4			M	23	27.9	68.6	15	40.7	97.9			M	40	0.66	0.49	0.3	-0.17	74.1
					MEAN	52.4071									63.4288

## Sheet: POWER
OVERALL		RNA TOT	213		mTOR
	CTRL	CH	CIRR	PHCC	HCC	NM	PM	M
CTRL
CH	21.7
CIRR	10.2	4.9
PHCC	81.7	48.4	35
HCC	26.8	4.3	6.4	66.4
NM	89.8	70.5	46.8	7.2	32
PM	98.1	90.1	69.1	45.2	54.2	39
M	99.6	96.1	81.2	77	68.3	82	15.4
OVERALL		RNA TOT	213		LC3
	CTRL	CH	CIRR	PHCC	HCC	NM	PM	M
CTRL
CH	26
CIRR	3.2	19.2
PHCC	78.6	99.9	86.8
HCC	99.3	100	99.8	76.1
NM	32	0.973	42.5	61.5	99.7
PM	34.6	0.934	44	49.6	99	3.4
M	99.9	100	100	96.8	24.4	99.9	97.9
OVERALL		TOT	191		mTOR
	PHCC	HCC	NM	PM	M
PHCC
HCC	3
NM	5.3	4
PM	3.7	3	4.83
M	15.8	16.7	60.9	63.3
OVERALL		TOT	191		LC3
	PHCC	HCC	NM	PM	M
PHCC
HCC	100
NM	100	12.9
PM	100	31.7	14.9
M	100	89.4	92.9	74.1
